# Supplementary material for: A model invalidation-based approach for elucidating biological signalling pathways, applied to the chemotaxis pathway in R. sphaeroides
Source: BMC Syst Biol. 2009 Oct 31;3:105. doi: 10.1186/1752-0509-3-105 (PMC2783038; doi:10.1186/1752-0509-3-105)
Supplement: Additional file 1 — SBML: file containing the models used in this study. [file 1752-0509-3-105-S1.xml]

<?xml version="1.0" encoding="UTF-8"?>


<!--Rhodobacter sphaeroides chemotaxis pathway model as


described in M. A. Roberts et al., 2009


***********************************************************


SBMLToolbox Version 3.0.0  and libSBML should be installed.


Use SBTOOLBOX2 to run in Matlab.


To run from the Matlab command line type the following two lines:

model = SBmodel('filename.xml')
SBedit(model)


where filename.xml is the name of this file

Simulate for 1000 seconds

Primary output is the variable 'y', which represents 'Rotation frequency'

***********************************************************


Last modified: 24 Sept. 2009 by Abdullah Hamadeh


-->


<sbml xmlns="http://www.sbml.org/sbml/level2" level="2" version="1">


  <model id="Rhodo">


    <listOfUnitDefinitions>


	  <unitDefinition id="mplps">


	    <listOfUnits>


          <unit kind="mole" exponent="1"/>            


          <unit kind="litre" exponent="-1"/> 


          <unit kind="second" exponent="-1"/>


	    </listOfUnits>


     </unitDefinition>


  	 <unitDefinition id="lpmps">


	     <listOfUnits>


          <unit kind="mole" exponent="-1"/>            


          <unit kind="litre" exponent="1"/> 


          <unit kind="second" exponent="-1"/>


	    </listOfUnits>


     </unitDefinition>


     <unitDefinition id="m2pl2ps">


	     <listOfUnits>


          <unit kind="mole" exponent="2"/>            


          <unit kind="litre" exponent="-2"/> 


          <unit kind="second" exponent="-1"/>


	    </listOfUnits>


	 </unitDefinition>


	 <unitDefinition id="ps">


	    <listOfUnits>


	      <unit kind="second" exponent="-1"/>


	    </listOfUnits>


	 </unitDefinition>


  	 <unitDefinition id="mpl">


	   <listOfUnits>


	     <unit kind="mole" exponent="1"/>


         <unit kind="litre" exponent="-1"/> 


       </listOfUnits>


	 </unitDefinition>


     <unitDefinition id="u">


	   <listOfUnits>


	     <unit kind="dimensionless" exponent="0"/>


       </listOfUnits>


	 </unitDefinition>


	</listOfUnitDefinitions>


      


      


      


     <listOfCompartments>


       <compartment id="rhodo" size="1"/>


     </listOfCompartments>


  


            


    <listOfSpecies>


      <species id="tt"   initialConcentration="0"  compartment="rhodo"/> <!--Time-->


      <species id="A2p"  initialConcentration="0.1"  compartment="rhodo"/>


      <species id="A34p" initialConcentration="0.1"  compartment="rhodo"/>


      <species id="Y3p"  initialConcentration="0.1"  compartment="rhodo"/>


      <species id="Y4p"  initialConcentration="0.1"  compartment="rhodo"/>


      <species id="Y6p"  initialConcentration="0.1"  compartment="rhodo"/>


      <species id="B1p"  initialConcentration="0.1"  compartment="rhodo"/>


      <species id="B2p"  initialConcentration="0.1"  compartment="rhodo"/>


      <species id="M"    initialConcentration="0.1"  compartment="rhodo"/>


      <species id="Rm"   initialConcentration="0.1"  compartment="rhodo"/>


      <species id="Rmt"  initialConcentration="0.1"  compartment="rhodo"/>


      <species id="L"    initialConcentration="0.1" compartment="rhodo"/>


      <species id="Lt"   compartment="rhodo" boundaryCondition='true'/>


      <species id="y"    compartment="rhodo" boundaryCondition='true'/>


      <species id="TT"   compartment="rhodo" boundaryCondition='true'/>


      <species id="A2"   compartment="rhodo" boundaryCondition='true'/>


      <species id="Y3"   compartment="rhodo" boundaryCondition='true'/>


      <species id="Y4"   compartment="rhodo" boundaryCondition='true'/>


      <species id="A34"  compartment="rhodo" boundaryCondition='true'/>


      <species id="Y6"   compartment="rhodo" boundaryCondition='true'/>


      <species id="B1"   compartment="rhodo" boundaryCondition='true'/>


      <species id="B2"   compartment="rhodo" boundaryCondition='true'/>


    </listOfSpecies>


    


    


    


    


    <listOfParameters>


      <parameter id="td" value="1" units="mplps"/>  


      <parameter id="k1" value="0.03" units="lpmps"/>


      <parameter id="k2p" value="0.035" units="lpmps"/>


      <parameter id="k2m" value="0.01" units="lpmps"/>


      <parameter id="k3p" value="0.065" units="lpmps"/>


      <parameter id="k3m" value="0" units="lpmps"/>


      <parameter id="k4p" value="0.004" units="lpmps"/>


      <parameter id="k4m" value="0" units="lpmps"/>


      <parameter id="k5p" value="0.0006" units="lpmps"/>


      <parameter id="k5m" value="0" units="lpmps"/>


      <parameter id="k6p" value="0.0035" units="lpmps"/>


      <parameter id="k6m" value="0.01" units="lpmps"/>


      <parameter id="k7" value="0" units="ps"/>


      <parameter id="k8" value="0.08" units="ps"/>


      <parameter id="k9" value="0.02" units="ps"/>


      <parameter id="k10" value="0.1" units="ps"/>


      <parameter id="k11" value="0.015" units="ps"/>


      <parameter id="k12p" value="0.1" units="lpmps"/>


      <parameter id="k12m" value="0" units="lpmps"/>


      <parameter id="k13p" value="0.006" units="lpmps"/>


      <parameter id="k13m" value="0.07" units="lpmps"/>


      <parameter id="k14" value="0.02" units="lpmps"/>


      <parameter id="kM" value="1" units="ps"/>


      <parameter id="kY6" value="1" units="ps"/>


      <parameter id="Ra" constant="false"/>


      <parameter id="Rat" constant="false"/>


      <parameter id="K1" value="25" units="mpl"/>


      <parameter id="K2" value="3250" units="lpmps"/>


      <parameter id="K3" value="0.075" units="ps"/>


      <parameter id="K1t" value="25" units="mpl"/>


      <parameter id="K2t" value="3250" units="lpmps"/>


      <parameter id="K3t" value="0.075" units="ps"/>


      <parameter id="C_A2" value="86" units="mpl"/>


      <parameter id="C_Y3" value="3.2" units="mpl"/>


      <parameter id="C_Y4" value="13.2" units="mpl"/>


      <parameter id="C_A34" value="20" units="mpl"/>


      <parameter id="C_Y6" value="170" units="mpl"/>


      <parameter id="C_B1" value="76" units="mpl"/>


      <parameter id="C_B2" value="10" units="mpl"/>      


      <parameter id="alpha" value="0.1" units="dimensionless"/>      


      <parameter id="Rt" value="1" units="mpl"/>      


      <parameter id="Rtt" value="1" units="mpl"/>


      <parameter id="LigandInputStart" value="312"/>


      <parameter id="LigandInputEnd" value="680"/>


    </listOfParameters>


        


    


    


    <listOfRules>


      <rateRule variable="tt">


        <math xmlns="http://www.w3.org/1998/Math/MathML">


          <ci>td</ci>            


        </math>


      </rateRule>


      <assignmentRule variable="A2">


        <math xmlns="http://www.w3.org/1998/Math/MathML">


          <apply> <minus/> <ci> C_A2 </ci> <ci> A2p </ci> </apply>


        </math>


      </assignmentRule> 


      <assignmentRule variable="Y3">


        <math xmlns="http://www.w3.org/1998/Math/MathML">


          <apply> <minus/> <ci> C_Y3 </ci> <ci> Y3p </ci> </apply>


        </math>


      </assignmentRule> 


      <assignmentRule variable="Y4">


        <math xmlns="http://www.w3.org/1998/Math/MathML">


          <apply> <minus/> <ci> C_Y4 </ci> <ci> Y4p </ci> </apply>


        </math>


      </assignmentRule> 


      <assignmentRule variable="A34">


        <math xmlns="http://www.w3.org/1998/Math/MathML">


          <apply> <minus/> <ci> C_A34 </ci> <ci> A34p </ci> </apply>


        </math>


      </assignmentRule> 


      <assignmentRule variable="Y6">


        <math xmlns="http://www.w3.org/1998/Math/MathML">


          <apply> <minus/> <ci> C_Y6 </ci> <ci> Y6p </ci> </apply>


        </math>


      </assignmentRule> 


      <assignmentRule variable="B1">


        <math xmlns="http://www.w3.org/1998/Math/MathML">


          <apply> <minus/> <ci> C_B1 </ci> <ci> B1p </ci> </apply>


        </math>


      </assignmentRule> 


      <assignmentRule variable="B2">


        <math xmlns="http://www.w3.org/1998/Math/MathML">


          <apply> <minus/> <ci> C_B2 </ci> <ci> B2p </ci> </apply>


        </math>


      </assignmentRule> 


      <assignmentRule variable="Lt">


          <math xmlns="http://www.w3.org/1998/Math/MathML">


              <apply><times/>


                    <apply><plus/> <ci> L </ci> <cn type="real"> 0.01 </cn> </apply>


                    <ci> alpha </ci>    


              </apply>


          </math>


      </assignmentRule>


      <assignmentRule variable="y">


          <math xmlns="http://www.w3.org/1998/Math/MathML">


            <apply><divide/>


              <apply><minus/><cn type="real"> 0.0 </cn><cn type="real"> 1.0 </cn></apply>


              <apply><plus/>


                <cn type="real">0.125</cn>


                <apply><times/>


                    <ci> M </ci> <ci> M </ci>


                </apply>


              </apply>


            </apply>


          </math>


      </assignmentRule>


      <assignmentRule variable="Ra">  


           <math xmlns="http://www.w3.org/1998/Math/MathML">


             <apply><divide/>


                 <ci>Rm</ci>


                 <apply><plus/>


                   <ci>K1</ci>


                   <ci>L</ci>


                 </apply>


             </apply>


           </math>


      </assignmentRule>


      <assignmentRule variable="Rat">  


         <math xmlns="http://www.w3.org/1998/Math/MathML">


           <apply><divide/>


               <apply><times/><ci>Rmt</ci><apply><plus/><ci>Y3p</ci><ci>Y4p</ci></apply></apply>


               <apply><plus/>


                 <apply><times/><ci>K1t</ci><apply><plus/><ci>Y3p</ci><ci>Y4p</ci></apply></apply>


                 <ci>Lt</ci>


               </apply>


           </apply>


         </math>


      </assignmentRule>


      <assignmentRule variable="TT">  


           <math xmlns="http://www.w3.org/1998/Math/MathML">


             <apply><times/>


                 <apply><minus/>


                     <ci>LigandInputEnd</ci>  


                     <ci>tt</ci>


                 </apply>


                 <apply><minus/>


                   <ci>tt</ci>


                   <ci>LigandInputStart</ci>  


                 </apply>


             </apply>


           </math>


      </assignmentRule>


      <rateRule variable="Rm">


        <math xmlns="http://www.w3.org/1998/Math/MathML">


          <apply><minus/>


            <apply><times/><ci>K3</ci><apply><minus/><ci>Rt</ci><ci>Ra</ci></apply></apply>  


            <apply><times/><ci>K2</ci><ci>Ra</ci><ci>B1p</ci></apply>


          </apply>


        </math>


      </rateRule>


      <rateRule variable="Rmt">


        <math xmlns="http://www.w3.org/1998/Math/MathML">


          <apply><minus/>


            <apply><times/><ci>K3t</ci><apply><minus/><ci>Rtt</ci><ci>Rat</ci></apply></apply>  


            <apply><times/><ci>K2t</ci><ci>Rat</ci><ci>B2p</ci></apply>


          </apply>


        </math>


      </rateRule>


      <rateRule variable="M">


        <math xmlns="http://www.w3.org/1998/Math/MathML">


          <apply><minus/>


            <apply><times/><ci>kY6</ci><ci>Y6p</ci></apply>


            <apply><times/><ci>kM</ci><ci>M</ci></apply>


          </apply>


        </math>


      </rateRule>


    </listOfRules> 


    


    


    


    


    <listOfReactions>


      <reaction id="reaction_1" reversible="false">


        <listOfReactants>


          <speciesReference species="A2"/>


        </listOfReactants>


        <listOfProducts>


          <speciesReference species="A2p"/>


        </listOfProducts>


        <kineticLaw>


          <math xmlns="http://www.w3.org/1998/Math/MathML">


            <apply><times/>


              <ci>rhodo</ci>


              <ci>k1</ci>


              <ci>Ra</ci>


              <ci>A2</ci>


            </apply>


          </math>


        </kineticLaw>


      </reaction>      


      <reaction id="reaction_2" reversible="true">


        <listOfReactants>


          <speciesReference species="A2p"/>


          <speciesReference species="B1"/>


        </listOfReactants>


        <listOfProducts>


          <speciesReference species="A2"/>


          <speciesReference species="B1p"/>


        </listOfProducts>


        <kineticLaw>


          <math xmlns="http://www.w3.org/1998/Math/MathML">


            <apply><times/>


              <ci>rhodo</ci>


              <apply><minus/>


                  <apply>


                    <times/>


                    <ci>k2p</ci>


                    <ci>A2p</ci>


                    <ci>B1</ci>


                  </apply>


                  <apply>


                    <times/>


                    <ci>k2m</ci>


                    <ci>A2</ci>


                    <ci>B1p</ci>


                  </apply>


                </apply>


            </apply>


          </math>


        </kineticLaw>


      </reaction>


      <reaction id="reaction_3" reversible="true">


        <listOfReactants>


          <speciesReference species="A2p"/>


          <speciesReference species="Y3"/>


        </listOfReactants>


        <listOfProducts>


          <speciesReference species="A2"/>


          <speciesReference species="Y3p"/>


        </listOfProducts>


        <kineticLaw>


          <math xmlns="http://www.w3.org/1998/Math/MathML">


            <apply><times/>


              <ci>rhodo</ci>


              <apply><minus/>


                  <apply>


                    <times/>


                    <ci>k3p</ci>


                    <ci>A2p</ci>


                    <ci>Y3</ci>


                  </apply>


                  <apply>


                    <times/>


                    <ci>k3m</ci>


                    <ci>A2</ci>


                    <ci>Y3p</ci>


                  </apply>


                </apply>


            </apply>


          </math>


        </kineticLaw>


      </reaction>


      <reaction id="reaction_4" reversible="true">


        <listOfReactants>


          <speciesReference species="A2p"/>


          <speciesReference species="Y4"/>


        </listOfReactants>


        <listOfProducts>


          <speciesReference species="A2"/>


          <speciesReference species="Y4p"/>


        </listOfProducts>


        <kineticLaw>


          <math xmlns="http://www.w3.org/1998/Math/MathML">


            <apply><times/>


              <ci>rhodo</ci>


              <apply><minus/>


                  <apply>


                    <times/>


                    <ci>k4p</ci>


                    <ci>A2p</ci>


                    <ci>Y4</ci>


                  </apply>


                  <apply>


                    <times/>


                    <ci>k4m</ci>


                    <ci>A2</ci>


                    <ci>Y4p</ci>


                  </apply>


                </apply>


            </apply>


          </math>


        </kineticLaw>


      </reaction>


      <reaction id="reaction_5" reversible="true">


        <listOfReactants>


          <speciesReference species="A2p"/>


          <speciesReference species="Y6"/>


        </listOfReactants>


        <listOfProducts>


          <speciesReference species="A2"/>


          <speciesReference species="Y6p"/>


        </listOfProducts>


        <kineticLaw>


          <math xmlns="http://www.w3.org/1998/Math/MathML">


            <apply><times/>


              <ci>rhodo</ci>


              <apply><minus/>


                  <apply>


                    <times/>


                    <ci>k5p</ci>


                    <ci>A2p</ci>


                    <ci>Y6</ci>


                  </apply>


                  <apply>


                    <times/>


                    <ci>k5m</ci>


                    <ci>A2</ci>


                    <ci>Y6p</ci>


                  </apply>


                </apply>


            </apply>


          </math>


        </kineticLaw>


      </reaction> 


      <reaction id="reaction_6" reversible="true">


        <listOfReactants>


          <speciesReference species="A2p"/>


          <speciesReference species="B2"/>


        </listOfReactants>


        <listOfProducts>


          <speciesReference species="A2"/>


          <speciesReference species="B2p"/>


        </listOfProducts>


        <kineticLaw>


          <math xmlns="http://www.w3.org/1998/Math/MathML">


            <apply><times/>


              <ci>rhodo</ci>


              <apply><minus/>


                  <apply>


                    <times/>


                    <ci>k6p</ci>


                    <ci>A2p</ci>


                    <ci>B2</ci>


                  </apply>


                  <apply>


                    <times/>


                    <ci>k6m</ci>


                    <ci>A2</ci>


                    <ci>B2p</ci>


                  </apply>


                </apply>


            </apply>


          </math>


        </kineticLaw>


      </reaction>


      <reaction id="reaction_7" reversible="false">


        <listOfReactants>


          <speciesReference species="B1p"/>


        </listOfReactants>


        <listOfProducts>


          <speciesReference species="B1"/>


        </listOfProducts>


        <kineticLaw>


          <math xmlns="http://www.w3.org/1998/Math/MathML">


            <apply><times/>


              <ci>rhodo</ci>


              <ci>k7</ci>


              <ci>B1p</ci>


            </apply>


          </math>


        </kineticLaw>


      </reaction>


      <reaction id="reaction_8" reversible="false">


        <listOfReactants>


          <speciesReference species="Y3p"/>


        </listOfReactants>


        <listOfProducts>


          <speciesReference species="Y3"/>


        </listOfProducts>


        <kineticLaw>


          <math xmlns="http://www.w3.org/1998/Math/MathML">


            <apply><times/>


              <ci>rhodo</ci>


              <ci>k8</ci>


              <ci>Y3p</ci>


            </apply>


          </math>


        </kineticLaw>


      </reaction>


      <reaction id="reaction_9" reversible="false">


        <listOfReactants>


          <speciesReference species="Y4p"/>


        </listOfReactants>


        <listOfProducts>


          <speciesReference species="Y4"/>


        </listOfProducts>


        <kineticLaw>


          <math xmlns="http://www.w3.org/1998/Math/MathML">


            <apply><times/>


              <ci>rhodo</ci>


              <ci>k9</ci>


              <ci>Y4p</ci>


            </apply>


          </math>


        </kineticLaw>


      </reaction>


      <reaction id="reaction_10" reversible="false">


        <listOfReactants>


          <speciesReference species="Y6p"/>


        </listOfReactants>


        <listOfProducts>


          <speciesReference species="Y6"/>


        </listOfProducts>


        <kineticLaw>


          <math xmlns="http://www.w3.org/1998/Math/MathML">


            <apply><times/>


              <ci>rhodo</ci>


              <ci>k10</ci>


              <ci>Y6p</ci>


            </apply>


          </math>


        </kineticLaw>


      </reaction>


      <reaction id="reaction_11" reversible="false">


        <listOfReactants>


          <speciesReference species="B2p"/>


        </listOfReactants>


        <listOfProducts>


          <speciesReference species="B2"/>


        </listOfProducts>


        <kineticLaw>


          <math xmlns="http://www.w3.org/1998/Math/MathML">


            <apply><times/>


              <ci>rhodo</ci>


              <ci>k11</ci>


              <ci>B2p</ci>


            </apply>


          </math>


        </kineticLaw>


      </reaction>


      <reaction id="reaction_12" reversible="true">


        <listOfReactants>


          <speciesReference species="A34p"/>


          <speciesReference species="Y6"/>


        </listOfReactants>


        <listOfProducts>


          <speciesReference species="A34"/>


          <speciesReference species="Y6p"/>


        </listOfProducts>


        <kineticLaw>


          <math xmlns="http://www.w3.org/1998/Math/MathML">


            <apply><times/>


              <ci>rhodo</ci>


              <apply><minus/>


                  <apply>


                    <times/>


                    <ci>k12p</ci>


                    <ci>A34p</ci>


                    <ci>Y6</ci>


                  </apply>


                  <apply>


                    <times/>


                    <ci>k12m</ci>


                    <ci>A34</ci>


                    <ci>Y6p</ci>


                  </apply>


                </apply>


            </apply>


          </math>


        </kineticLaw>


      </reaction>


      <reaction id="reaction_13" reversible="true">


        <listOfReactants>


          <speciesReference species="A34p"/>


          <speciesReference species="B2"/>


        </listOfReactants>


        <listOfProducts>


          <speciesReference species="A34"/>


          <speciesReference species="B2p"/>


        </listOfProducts>


        <kineticLaw>


          <math xmlns="http://www.w3.org/1998/Math/MathML">


            <apply><times/>


              <ci>rhodo</ci>


              <apply><minus/>


                  <apply>


                    <times/>


                    <ci>k13p</ci>


                    <ci>A34p</ci>


                    <ci>B2</ci>


                  </apply>


                  <apply>


                    <times/>


                    <ci>k13m</ci>


                    <ci>A34</ci>


                    <ci>B2p</ci>


                  </apply>


                </apply>


            </apply>


          </math>


        </kineticLaw>


      </reaction>


      <reaction id="reaction_14" reversible="false">


        <listOfReactants>


          <speciesReference species="A34"/>


        </listOfReactants>


        <listOfProducts>


          <speciesReference species="A34p"/>


        </listOfProducts>


        <kineticLaw>


          <math xmlns="http://www.w3.org/1998/Math/MathML">


            <apply><times/>


              <ci>k14</ci>


              <ci>Rat</ci>


              <ci>A34</ci>


            </apply>


          </math>


        </kineticLaw>


      </reaction>


    </listOfReactions>  


    


    


    


    


    <listOfEvents>


      <event>


        <trigger>


          <math xmlns="http://www.w3.org/1998/Math/MathML">


            <apply>


            <geq/>


            <ci> TT </ci>


            <cn type="integer"> 0 </cn>


            </apply>


          </math>


        </trigger>


      <listOfEventAssignments>


        <eventAssignment variable="L">


          <math xmlns="http://www.w3.org/1998/Math/MathML">


            <cn type="real"> 100.0 </cn>


          </math>


        </eventAssignment>


      </listOfEventAssignments>


      </event>


      <event>


        <trigger>


          <math xmlns="http://www.w3.org/1998/Math/MathML">


            <apply>


            <lt/>


            <ci> TT </ci>


            <cn type="integer"> 0 </cn>


            </apply>


          </math>


        </trigger>


      <listOfEventAssignments>


        <eventAssignment variable="L">


          <math xmlns="http://www.w3.org/1998/Math/MathML">


            <cn type="real"> 0.0 </cn>


          </math>


        </eventAssignment>


      </listOfEventAssignments>


      </event>


      


    </listOfEvents>


  </model>


</sbml>
